# Supplementary material for: Effectiveness of Nutritional Interventions in Pre-Frail or Frail Older Adults: A Scoping Review
Source: J Clin Med. 2026 Jan 12;15(2):604. doi: 10.3390/jcm15020604 (PMC12841772; doi:10.3390/jcm15020604)
Supplement: Supplementary file 1 [file jcm-15-00604-s001.zip]

Archive with 2 entries (1 files):
- jcm-4059715-supplementary/
- jcm-4059715-supplementary/jcm-4059715-supplementary.pdf
